# Supplementary material for: The Casual Association Inference for the Chain of Falls Risk Factors-Falls-Falls Outcomes: A Mendelian Randomization Study
Source: Healthcare (Basel). 2023 Jun 29;11(13):1889. doi: 10.3390/healthcare11131889 (PMC10340577; doi:10.3390/healthcare11131889)
Supplement: Supplementary file 1 [file healthcare-11-01889-s001.zip]

Archive with 1 entries (1 files):
- healthcare-2448416-supplementary.pdf
